# Supplementary material for: Promoting Holistic Student Development Through Universal School-Based Social-Emotional Learning in China: A Meta-Analysis
Source: Behav Sci (Basel). 2026 Mar 5;16(3):368. doi: 10.3390/bs16030368 (PMC13024163; doi:10.3390/bs16030368)
Supplement: Supplementary file 1 [file behavsci-16-00368-s001.zip]

Archive with 1 entries (1 files):
- behavsci-4141178-supplementary.pdf
